# Supplementary material for: Dependency of Tamoxifen Sensitive and Resistant ER+ Breast Cancer Cells on Semaphorin 3C (SEMA3C) for Growth
Source: Cells. 2023 Jun 25;12(13):1715. doi: 10.3390/cells12131715 (PMC10341167; doi:10.3390/cells12131715)
Supplement: Supplementary file 1 [file cells-12-01715-s001.zip]

Archive with 1 entries (1 files):
- cells-2410287-supplementary.pdf
